# Supplementary material for: A novel prognostic immunoscore based on The Cancer Genome Atlas to predict overall survival in colorectal cancer patients
Source: Biosci Rep. 2021 Oct 19;41(10):BSR20210039. doi: 10.1042/BSR20210039 (PMC8529338; doi:10.1042/BSR20210039)
Supplement: Supplementary Materials [file BSR-2021-0039_supp.zip]

Archive with 1 entries (1 files):
- BSR-2021-0039_suppS.xlsx
