# Supplementary material for: A novel prognostic immunoscore based on The Cancer Genome Atlas to predict overall survival in colorectal cancer patients
Source: Biosci Rep. 2021 Oct 19;41(10):BSR20210039. doi: 10.1042/BSR20210039 (PMC8529338; doi:10.1042/BSR20210039)
Supplement: Supplementary Materials [file BSR-2021-0039_supp.zip › BSR-2021-0039_suppS.xlsx]

## Sheet: Sheet1
Summary of clinical information and immunoscore.
id	score	group	futime(years)	fustat	age	gender	stage	T	M	N	site	history_of_colon_polyps	lymphatic_invasion	new_tumor_event_after_initial_treatment	perineural_invasion_present	venous_invasion
TCGA-WS-AB45-01A-11R-A41B-07	-2.17479	low	5.83562	0	52	FEMALE	Stage II	T3	MX	N0	Cecum	YES	NO	NO	NO	NO
TCGA-NH-A50U-01A-33R-A37K-07	-0.333936	low	0.915068	1	42	MALE	Stage IV	T4a	M1a	N0	Cecum		NO	YES	YES	NO
TCGA-G4-6628-01A-11R-1839-07	-1.77164	low	4.4	0	78	MALE	Stage I	T2	M0	N0	Cecum	NO	NO	NO	NO	NO
TCGA-G4-6627-01A-11R-1774-07	-0.89254	low	3.92877	0	84	MALE	Stage II	T3	M0	N0	Ascending Colon	NO	NO	NO	NO	NO
TCGA-G4-6625-01A-21R-1774-07	-3.40621	low	7.64932	0	77	FEMALE	Stage II	T3	M0	N0	Sigmoid Colon	NO	NO	YES	NO	NO
TCGA-G4-6588-01A-11R-1774-07	-0.697287	low	2.18082	0	58	FEMALE	Stage II	T3	M0	N0	Cecum	YES	NO	NO	NO	NO
TCGA-G4-6586-01A-11R-1774-07	-1.46933	low	2.98356	0	73	FEMALE	Stage II	T3	M0	N0	Ascending Colon	NO	YES	NO	NO	YES
TCGA-G4-6323-01A-11R-1723-07	-0.75567	low	1.14795	0	50	MALE	Stage I	Tis	MX	N0	Cecum	NO	NO	NO	NO	NO
TCGA-G4-6314-01A-11R-1723-07	-2.30304	low	2.99452	0	76	FEMALE	Stage IV	T3	M1	N2	Cecum	NO	YES	YES	NO	YES
TCGA-G4-6311-01A-11R-1723-07	-1.33247	low	3.28493	0	80	MALE	Stage III	T3	MX	N1	Ascending Colon	NO	YES	NO	YES	YES
TCGA-G4-6304-01A-11R-1928-07	-0.610757	low	4.46849	0	66	FEMALE	Stage II	T4	M0	N0	Transverse Colon	NO	NO	YES	NO	NO
TCGA-G4-6302-01A-11R-1723-07	-1.41169	low	0	0	90	FEMALE	Stage II	T3	M0	N0	Cecum	NO	YES	NO	YES	YES
TCGA-G4-6297-01A-11R-1723-07	-1.41169	low	6.86575	0	55	FEMALE	Stage IV	T3	M1	N2	Cecum	YES	YES	YES	YES	YES
TCGA-G4-6295-01A-11R-1723-07	-0.933508	low	0.69589	0	70	FEMALE	Stage II	T3	M0	N0	Cecum	NO	NO	NO	NO	NO
TCGA-G4-6293-01A-11R-1723-07	-1.41169	low	8.9726	0	49	FEMALE	Stage III	T3	M0	N1	Transverse Colon	NO	NO	NO	NO	NO
TCGA-FM-8000-01A-11R-2213-07	-0.595952	low	2.66301	0	70	FEMALE	unknow	unknow	unknow	unknow
TCGA-FF-8043-01A-11R-2213-07	-1.41169	low	2.64384	0	70	FEMALE	unknow	unknow	unknow	unknow
TCGA-F4-6855-01A-11R-1928-07	-0.656015	low	2.95068	0	70	FEMALE	Stage II	T3	M0	N0	Sigmoid Colon		NO	NO	NO	NO
TCGA-F4-6809-01A-11R-1839-07	-1.50999	low	1.10411	1	52	FEMALE	Stage IV	T3	M1	N1	Sigmoid Colon		NO	NO	NO	NO
TCGA-F4-6807-01A-11R-1839-07	-2.38225	low	1.35342	0	51	FEMALE	Stage III	T3	M0	N2b	Hepatic Flexure	NO	NO	NO	NO	NO
TCGA-F4-6805-01A-11R-1839-07	-2.42352	low	1.3589	0	58	FEMALE	Stage II	T3	M0	N0	Descending Colon	NO	NO	NO	NO	NO
TCGA-F4-6704-01A-11R-1839-07	-1.41169	low	0.128767	0	60	MALE	Stage III	T3	MX	N2b	Sigmoid Colon	NO	NO			NO
TCGA-F4-6703-01A-11R-1839-07	-0.194355	low	2.98904	0	64	MALE	Stage II	T3	M0	N0	Ascending Colon	NO	NO	NO	NO	NO
TCGA-F4-6569-01A-11R-1774-07	-1.41169	low	1.12055	0	60	MALE	Stage I	T2	M0	N0	Transverse Colon		NO	NO	NO	NO
TCGA-F4-6461-01A-11R-1774-07	-1.33247	low	0.926027	1	41	FEMALE	Stage III	T4b	M0	N2	Hepatic Flexure	NO	NO	YES	NO	NO
TCGA-DX-AB35-01A-21R-A41I-07	-0.589917	low	2.54247	0	unknow	MALE	unknow	unknow	unknow	unknow
TCGA-DM-A1D0-01A-11R-A155-07	-1.58951	low	10.8877	0	79	FEMALE	Stage II	T3	M0	N0	Sigmoid Colon	NO	NO	NO		NO
TCGA-D5-7000-01A-11R-A32Z-07	-0.807523	low	0.854795	0	79	FEMALE	Stage I	T2	M0	N0	Cecum	NO	NO	NO	NO	NO
TCGA-D5-6932-01A-11R-1928-07	-1.63048	low	0.947945	0	69	MALE	Stage II	T3	M0	N0	Transverse Colon	NO	NO	NO	YES	NO
TCGA-D5-6931-01A-11R-1928-07	-1.10349	low	1	0	77	MALE	Stage III	T4b	M0	N2	Transverse Colon	NO	YES	NO	YES	NO
TCGA-D5-6930-01A-11R-1928-07	-0.539746	low	1.11233	0	67	MALE	Stage II	T3	M0	N0	Ascending Colon	NO	NO	NO	YES	NO
TCGA-D5-6929-01A-31R-1928-07	-0.595952	low	1.11781	0	49	FEMALE	Stage IV	T3	M1	N1	Sigmoid Colon	NO	YES	NO	YES	NO
TCGA-D5-6926-01A-11R-1928-07	-0.598978	low	0.753425	0	65	MALE	Stage III	T4a	M0	N1	Sigmoid Colon	NO	NO	NO	NO	NO
TCGA-D5-6924-01A-11R-1928-07	-1.41169	low	1.19178	0	68	MALE	Stage II	T3	M0	N0	Sigmoid Colon	NO	NO	NO	NO	NO
TCGA-D5-6923-01A-11R-A32Z-07	-0.413149	low	1.03562	0	57	MALE	Stage I	T2	M0	N0	Sigmoid Colon	NO	NO	NO	NO	NO
TCGA-D5-6922-01A-11R-1928-07	-1.50999	low	0.843836	0	76	MALE	Stage III	T3	M0	N1	Sigmoid Colon	NO	YES	NO	NO	NO
TCGA-D5-6898-01A-11R-1928-07	-1.58921	low	0.627397	0	51	FEMALE	Stage I	T2	M0	N0	Sigmoid Colon	NO	NO	NO	NO	NO
TCGA-D5-6540-01A-11R-1723-07	-1.30587	low	1.34521	0	66	MALE	Stage I	T2	M0	N0	Cecum	NO	NO	NO	NO	NO
TCGA-D5-6536-01A-11R-1723-07	-1.18792	low	1.48767	0	73	MALE	Stage II	T3	M0	N0	Sigmoid Colon		NO	YES	YES	NO
TCGA-D5-6535-01A-11R-1723-07	-2.39468	low	1.26027	0	80	FEMALE	Stage III	T3	MX	N1	Ascending Colon	NO	YES	NO	YES	NO
TCGA-D5-6534-01A-21R-1928-07	-1.52827	low	3.60548	0	62	FEMALE	Stage II	T3	M0	N0	Ascending Colon	YES	NO	NO	YES	NO
TCGA-D5-6531-01A-11R-1723-07	-0.773789	low	1.47945	0	75	MALE	Stage II	T3	M0	N0	Hepatic Flexure	NO	NO	NO	NO	NO
TCGA-D5-6530-01A-11R-1723-07	-0.735228	low	1.70137	0	53	MALE	Stage I	T2	M0	N0			NO	NO	YES	NO
TCGA-D5-6529-01A-11R-1774-07	-1.41169	low	1.68219	0	69	MALE	Stage II	T3	M0	N0			NO	YES	YES	NO
TCGA-D5-5541-01A-01R-1653-07	-1.58921	low	0.958904	0	63	MALE	Stage III	T3	M0	N1a	Sigmoid Colon	NO	NO	NO	NO	NO
TCGA-D5-5540-01A-01R-1653-07	-1.31926	low	1.12603	0	73	MALE	Stage II	T3	M0	N0	Cecum	NO	NO	NO	NO	NO
TCGA-D5-5539-01A-01R-1653-07	-1.33247	low	1.63288	0	60	MALE	Stage III	T3	M0	N1	Ascending Colon		YES	YES
TCGA-D5-5538-01A-01R-1653-07	-0.156415	low	1.02192	0	60	FEMALE	Stage III	T3	M0	N1b	Cecum	NO	NO	YES	NO	NO
TCGA-CM-6680-01A-11R-1839-07	-1.41169	low	0.249315	0	78	FEMALE	Stage III	T3	M0	N2a	Cecum	NO	NO	NO	NO	NO
TCGA-CM-6679-01A-11R-1839-07	-1.41169	low	0.334247	0	58	MALE	Stage II	T3	M0	N0	Sigmoid Colon	NO	NO	NO	NO	NO
TCGA-CM-6677-01A-11R-1839-07	-2.38225	low	0.419178	0	75	FEMALE	Stage II	T3	M0	N0	Hepatic Flexure	NO	NO	NO	NO	NO
TCGA-CM-6676-01A-11R-1839-07	-1.22586	low	0.419178	0	82	MALE	Stage I	T2	M0	N0	Sigmoid Colon	NO	YES	NO	NO	NO
TCGA-CM-6674-01A-11R-1839-07	-0.735228	low	0.410959	0	39	MALE	Stage II	T3	M0	N0	Hepatic Flexure	NO	NO	NO	NO	NO
TCGA-CM-6169-01A-11R-1653-07	-1.41169	low	0.665753	0	67	MALE	Stage II	T3	M0	N0	Cecum	NO	YES	NO	YES	YES
TCGA-CM-6168-01A-11R-1653-07	-2.77165	low	0.49589	0	84	FEMALE	Stage II	T3	M0	N0	Ascending Colon	NO	NO	NO	NO	YES
TCGA-CM-6167-01A-11R-1653-07	-1.64702	low	0.334247	0	57	FEMALE	Stage III	T3	M0	N2b	Cecum	NO	YES	NO	YES	YES
TCGA-CM-6166-01A-11R-1653-07	-1.22586	low	1.16164	0	48	FEMALE	Stage I	T2	M0	N0	Ascending Colon	NO	NO	NO	NO	NO
TCGA-CM-6165-01A-11R-1653-07	-2.42049	low	0.580822	0	74	MALE	Stage II	T3	M0	N0	Sigmoid Colon	NO	NO	NO	NO	NO
TCGA-CM-6164-01A-11R-1653-07	-1.56371	low	1.33425	0	46	FEMALE	Stage II	T3	M0	N0	Sigmoid Colon	NO	NO	NO	YES	YES
TCGA-CM-6162-01A-11R-1653-07	-1.69398	low	0.580822	0	48	FEMALE	Stage III	T3	M0	N1a	Ascending Colon	NO	YES	NO	YES	YES
TCGA-CM-6161-01A-11R-1653-07	-1.04492	low	0.580822	0	36	FEMALE	Stage I	T2	M0	N0	Sigmoid Colon	NO	NO	NO	NO	NO
TCGA-CM-5868-01A-01R-1653-07	-0.656015	low	1.16712	0	59	FEMALE	Stage IV	T4a	M1a	N1a	Sigmoid Colon	NO	YES	NO	YES	YES
TCGA-CM-5860-01A-01R-1653-07	-1.41169	low	0.832877	0	44	MALE	Stage II	T3	M0	N0	Ascending Colon	NO	NO	NO	YES	YES
TCGA-CM-5349-01A-21R-1723-07	-1.58921	low	0.917808	0	68	FEMALE	Stage II	T3	M0	N0	Cecum	NO	NO	NO	NO	NO
TCGA-CM-5348-01A-21R-1723-07	-2.48056	low	1.07671	0	72	MALE	Stage III	T3	M0	N1a	Cecum	YES	YES	NO	YES	NO
TCGA-CM-5344-01A-21R-1723-07	-1.50999	low	0.832877	0	39	FEMALE	Stage III	T3	M0	N1b	Sigmoid Colon	YES	YES	NO	YES	NO
TCGA-CM-5341-01A-01R-1410-07	-1.44652	low	0.747945	0	82	FEMALE	Stage III	T2	M0	N1a	Sigmoid Colon	YES	YES	NO	NO	NO
TCGA-CM-4752-01A-01R-1410-07	-1.72623	low	0.336986	0	58	MALE	Stage II	T3	M0	N0	Ascending Colon	YES	NO	NO	YES	NO
TCGA-CM-4751-01A-02R-1839-07	-0.0795284	low	1.66301	0	62	MALE	Stage III	T3	M0	N1b	Cecum	NO	YES	NO	YES	YES
TCGA-CM-4748-01A-01R-1410-07	-2.34431	low	0.586301	0	53	MALE	Stage III	T4a	M0	N1a	Transverse Colon	YES	YES	NO	NO	YES
TCGA-CM-4747-01A-01R-1410-07	-0.478493	low	0.668493	0	47	MALE	Stage IV	T4a	M1a	N1b	Cecum	YES	YES	NO	YES	NO
TCGA-CM-4744-01A-01R-A32Z-07	-0.0795284	low	0.586301	0	69	MALE	Stage I	T2	M0	N0	Cecum	YES	YES	NO	NO	YES
TCGA-CM-4743-01A-01R-1723-07	-0.508904	low	0.50411	0	69	MALE	Stage II	T3	M0	N0	Hepatic Flexure	NO	YES	NO	NO	NO
TCGA-CK-6748-01A-11R-1839-07	-0.656015	low	0.167123	0	45	FEMALE	Stage IV	T3	M1	N1	Sigmoid Colon	NO	NO		NO	NO
TCGA-CK-6746-01A-11R-1839-07	-0.747679	low	0	0	84	FEMALE	Stage II	T4b	MX	N0	Cecum	NO	NO		YES	NO
TCGA-CK-5913-01A-11R-1653-07	-3.80899	low	4.27671	0	58	FEMALE	Stage II	T3	MX	N0	Cecum	NO	NO	NO	NO	NO
TCGA-CK-4952-01A-01R-1723-07	-1.6615	low	1.30137	0	48	FEMALE	Stage III	T4	M0	N2	Ascending Colon	NO	NO		NO	NO
TCGA-CK-4951-01A-01R-1410-07	-1.28256	low	5.84658	1	79	FEMALE	Stage II	T3	M0	N0	Ascending Colon	YES	NO	YES	NO	YES
TCGA-CK-4948-01B-11R-1653-07	-1.28256	low	8.53699	0	45	FEMALE	Stage III	T3	M0	N1	Sigmoid Colon	NO		NO
TCGA-CK-4947-01B-11R-1653-07	-0.635991	low	1.46301	0	46	FEMALE	Stage III	T4	M0	N1	Sigmoid Colon	NO
TCGA-CA-6719-01A-11R-1839-07	-0.478493	low	1.19178	0	77	MALE	Stage II	T3	M0	N0	Descending Colon			YES
TCGA-CA-6717-01A-11R-1839-07	-2.38225	low	1.06301	0	57	MALE	Stage II	T3	M0	N0	Ascending Colon			NO
TCGA-CA-5797-01A-01R-1653-07	-1.41169	low	0.273973	0	56	MALE	Stage II	T3	M0	N0	Sigmoid Colon			NO
TCGA-AZ-6607-01A-11R-1839-07	-0.272641	low	0.265753	1	69	MALE	Stage IV	T4	M1	N2	Sigmoid Colon		YES	NO	YES	YES
TCGA-AZ-6605-01A-11R-1839-07	-1.33247	low	0.435616	1	77	MALE	Stage III	T4	M0	N1	Ascending Colon		YES	NO	NO	YES
TCGA-AZ-6601-01A-11R-1774-07	-1.58921	low	8.33425	1	68	MALE	Stage II	T3	M0	N0	Sigmoid Colon		YES	YES	YES	YES
TCGA-AZ-6598-01A-11R-1774-07	-0.96092	low	4.11781	1	77	FEMALE	Stage II	T3	MX	N0			NO	NO	NO	NO
TCGA-AZ-5403-01A-01R-1653-07	-1.26323	low	5.23288	1	43	MALE	Stage II	T3	MX	N0	Sigmoid Colon		NO	YES	YES	NO
TCGA-AZ-4315-01A-01R-1410-07	-3.40621	low	4.86575	0	61	MALE	Stage II	T3	M0	N0	Cecum		NO	NO	NO	NO
TCGA-AZ-4308-01A-01R-1410-07	-0.656015	low	5.61096	0	47	FEMALE	Stage III	T3	M0	N1	Sigmoid Colon		YES	NO	NO	NO
TCGA-AY-6386-01A-21R-1723-07	-2.42049	low	0.986301	0	66	FEMALE	Stage III	T3	M0	N1a	Cecum	NO	NO	NO	NO	NO
TCGA-AY-6196-01A-11R-1723-07	-1.28721	low	0.0164384	0	47	MALE	Stage III	T3	unknow	N2b	Cecum	NO	YES		NO	NO
TCGA-AU-6004-01A-11R-1723-07	-2.19642	low	2.25753	0	69	FEMALE	Stage I	T2	M0	N0	Cecum	YES	NO		NO	NO
TCGA-AU-3779-01A-01R-1723-07	-1.33247	low	1.20822	0	80	FEMALE	Stage II	T3	M0	N0	Rectosigmoid Junction	YES	NO		NO	NO
TCGA-AG-3882-01A-01R-0905-07	-1.28721	low	1.66575	0	66	FEMALE	Stage I	T2	M0	N0
TCGA-AG-3582-01A-01R-0821-07	-1.45296	low	3.00274	1	75	MALE	Stage IV	T3	M1	N1
TCGA-AD-6964-01A-11R-1928-07	-0.735543	low	0.906849	1	58	MALE	unknow	T4a	unknow	N2b	Cecum	NO	YES	YES		YES
TCGA-AD-6963-01A-11R-1928-07	-2.19026	low	2.28493	0	58	MALE	unknow	T3	MX	N0	Ascending Colon		NO	NO		NO
TCGA-AD-6901-01A-11R-1928-07	-0.656015	low	1.86849	1	78	MALE	unknow	T3	MX	N0	Cecum		NO	YES		NO
TCGA-AD-6899-01A-11R-1928-07	-0.516739	low	0.482192	1	84	MALE	Stage III	T4a	MX	N2b	Cecum	NO	YES	NO		YES
TCGA-AD-6895-01A-11R-1928-07	-1.28101	low	2.09041	0	84	MALE	Stage III	T3	M0	N1a	Cecum		YES	NO		YES
TCGA-AD-6890-01A-11R-1928-07	-1.16492	low	2.04384	0	65	MALE	unknow	T1	MX	N0	Ascending Colon		NO	NO		NO
TCGA-AD-6548-01A-11R-1839-07	-1.04833	low	1.78082	0	81	FEMALE	Stage I	T2	M0	N0	Splenic Flexure	YES	NO	NO
TCGA-AD-5900-01A-11R-1653-07	-0.796481	low	1.0137	0	67	MALE	Stage I	T2	MX	N0	Ascending Colon	NO	NO	NO	NO
TCGA-AA-A03J-01A-21R-A16W-07	-0.913065	low	3.4137	0	65	FEMALE	Stage I	T2	M0	N0	Sigmoid Colon	YES		NO
TCGA-AA-A01R-01A-21R-A083-07	-0.966466	low	2.91781	0	47	MALE	Stage III	T3	M0	N2	Ascending Colon	NO	YES	YES
TCGA-AA-A01P-01A-21R-A083-07	-0.255608	low	3.1726	1	80	FEMALE	Stage III	T3	M0	N1	Ascending Colon	NO	YES	YES
TCGA-AA-A010-01A-01R-A089-07	-2.61349	low	2.91507	0	46	FEMALE	Stage II	T4	M0	N0	Transverse Colon	NO	NO	NO		NO
TCGA-AA-A00O-01A-02R-A089-07	-1.50999	low	2.25205	0	83	FEMALE	Stage III	T3	M0	N2	Sigmoid Colon	NO	YES	NO		NO
TCGA-AA-A00N-01A-02R-A00A-07	-0.656015	low	0.334247	1	75	MALE	Stage II	T4	M0	N0	Cecum	YES	YES			NO
TCGA-AA-A00E-01A-01R-A002-07	-2.38225	low	2.50137	0	65	MALE	Stage II	T3	M0	N0	Ascending Colon	NO	NO	NO		NO
TCGA-AA-A00A-01A-01R-A002-07	-1.64292	low	3.16986	0	80	MALE	Stage II	T3	M0	N0	Ascending Colon	NO	NO			NO
TCGA-AA-A004-01A-01R-A00A-07	-0.539746	low	1.16164	0	76	MALE	Stage II	T3	M0	N0	Sigmoid Colon	YES	NO	NO		NO
TCGA-AA-3994-01A-01R-1113-07	-1.11417	low	2.25205	0	69	MALE	Stage III	T3	M0	N1	Transverse Colon	YES	NO	NO		NO
TCGA-AA-3986-01A-02R-1022-07	-1.58952	low	1.58904	0	73	MALE	Stage I	T2	M0	N0	Transverse Colon	YES	NO	NO		NO
TCGA-AA-3982-01A-02R-1022-07	-1.942	low	2.25205	0	75	MALE	Stage III	T3	M0	N1	Sigmoid Colon	YES	YES			YES
TCGA-AA-3977-01A-01R-1022-07	-3.40621	low	2.08493	0	65	MALE	unknow	T2	unknow	N0	Sigmoid Colon	YES	NO	NO		NO
TCGA-AA-3971-01A-01R-1022-07	-2.38225	low	1.33973	0	58	MALE	Stage III	T3	M0	N1	Sigmoid Colon	NO	NO	NO		NO
TCGA-AA-3966-01A-01R-1113-07	-1.81446	low	0.167123	0	89	FEMALE	Stage II	T3	M0	N0	Hepatic Flexure	YES	YES			YES
TCGA-AA-3950-01A-02R-1022-07	-2.17781	low	2	0	79	FEMALE	Stage II	T3	M0	N0	Ascending Colon	NO	NO	NO		NO
TCGA-AA-3949-01A-01R-1022-07	-1.18332	low	2.16712	0	87	FEMALE	Stage III	T3	M0	N1	Ascending Colon	NO	NO	NO		NO
TCGA-AA-3947-01A-01R-1022-07	-2.15357	low	2.75068	0	60	FEMALE	Stage II	T4	M0	N0	Ascending Colon	YES	NO	NO		NO
TCGA-AA-3877-01A-01R-1022-07	-3.83355	low	2.58356	0	83	FEMALE	Stage I	T1	M0	N0	Transverse Colon	YES	NO	NO		NO
TCGA-AA-3872-01A-01R-1022-07	-2.52183	low	0	0	45	MALE	Stage IV	T4	M1	N2	Sigmoid Colon	NO	YES			YES
TCGA-AA-3870-01A-01R-1022-07	-2.38225	low	2.49863	0	71	FEMALE	Stage IV	T3	M1	N2	Ascending Colon	YES	YES	NO		NO
TCGA-AA-3869-01A-01R-1022-07	-2.17479	low	2.25205	1	76	MALE	Stage IV	T4	M1	N2	Cecum	NO	YES	NO		NO
TCGA-AA-3866-01A-01R-1022-07	-2.92958	low	1.41918	0	78	FEMALE	Stage I	T2	M0	N0	Cecum	NO	NO	NO		NO
TCGA-AA-3861-01A-01R-1022-07	-1.81701	low	2.50411	0	72	MALE	Stage II	T3	M0	N0	Cecum	NO	YES	NO		YES
TCGA-AA-3860-01A-02R-0905-07	-2.47692	low	2.58904	0	53	FEMALE	Stage III	T3	M0	N1	Sigmoid Colon	YES	YES	NO		YES
TCGA-AA-3856-01A-01R-0905-07	-2.38225	low	0.0821918	0	59	MALE	Stage II	T3	M0	N0	Sigmoid Colon	YES	YES			YES
TCGA-AA-3851-01A-01R-1022-07	-2.45268	low	2.75616	0	74	MALE	Stage II	T3	M0	N0	Ascending Colon	YES	YES			YES
TCGA-AA-3842-01A-01R-1022-07	-0.796481	low	3.08493	0	51	MALE	Stage III	T2	M0	N1	Sigmoid Colon	YES	YES	YES		YES
TCGA-AA-3841-01A-01R-0905-07	-0.539746	low	3.07945	0	66	MALE	Stage II	T3	M0	N0	Sigmoid Colon	YES	YES	NO		YES
TCGA-AA-3833-01A-01R-0905-07	-1.16629	low	1.32877	0	63	FEMALE	Stage II	T3	M0	N0	Ascending Colon	YES	YES	NO		YES
TCGA-AA-3815-01A-01R-1022-07	-0.796481	low	2.75342	0	65	FEMALE	Stage II	T3	M0	N0	Cecum	NO	YES	NO
TCGA-AA-3814-01A-01R-0905-07	-0.867403	low	0	0	85	FEMALE	Stage II	T3	M0	N0	Ascending Colon	NO	YES			YES
TCGA-AA-3812-01A-01R-0905-07	-1.44906	low	2.92055	0	82	FEMALE	Stage II	T3	M0	N0	Sigmoid Colon	NO	YES	YES
TCGA-AA-3715-01A-01R-0905-07	-0.539746	low	1.5863	1	77	MALE	Stage II	T3	M0	N0	Ascending Colon	YES	YES	YES
TCGA-AA-3710-01A-01R-1022-07	-0.718507	low	2.24932	0	80	FEMALE	Stage II	T3	M0	N0	Hepatic Flexure	YES	YES	NO
TCGA-AA-3692-01A-01R-0905-07	-2.08473	low	3	1	47	FEMALE	Stage IV	T3	M1	N2	Splenic Flexure	YES	NO	YES		NO
TCGA-AA-3685-01A-02R-A32Z-07	-1.269	low	3.08767	0	69	MALE	Stage II	T3	M0	N0	Sigmoid Colon	YES	YES	NO		NO
TCGA-AA-3684-01A-02R-0905-07	-1.99639	low	0	0	65	FEMALE	Stage IV	T4	M1	N2	Cecum	YES	YES			NO
TCGA-AA-3673-01A-01R-0905-07	-2.25746	low	4.16986	0	53	FEMALE	Stage II	T3	M0	N0	Transverse Colon	NO	NO	NO		NO
TCGA-AA-3672-01A-01R-0905-07	-0.549714	low	0	0	90	FEMALE	Stage III	T3	M0	N1	Transverse Colon	NO	NO			NO
TCGA-AA-3663-01A-01R-1723-07	-1.48779	low	0.580822	0	42	MALE	Stage II	T3	M0	N0	Cecum	NO	NO	NO		NO
TCGA-AA-3562-01A-02R-0821-07	-2.30304	low	1.66575	0	82	MALE	Stage III	T3	M0	N2	Descending Colon	YES	YES			NO
TCGA-AA-3560-01A-01R-0821-07	-1.42872	low	1.66575	0	72	FEMALE	Stage III	T3	M0	N2	Sigmoid Colon	YES	YES	NO		NO
TCGA-AA-3555-01A-01R-0821-07	-2.0986	low	2.49589	0	81	FEMALE	Stage II	T3	M0	N0	Hepatic Flexure	YES	NO	YES		NO
TCGA-AA-3554-01A-01R-0826-07	-0.406231	low	1.49589	0	62	FEMALE	Stage II	T3	M0	N0	Ascending Colon	YES	NO	NO		NO
TCGA-AA-3549-01A-02R-0821-07	-1.14631	low	1.75068	0	69	MALE	Stage I	T2	M0	N0	Cecum	YES	NO	NO		NO
TCGA-AA-3548-01A-01R-1873-07	-0.854295	low	2.83288	0	71	FEMALE	Stage III	T3	M0	N2	Cecum	NO	YES	NO		NO
TCGA-AA-3544-01A-01R-1873-07	-1.44993	low	1.16712	0	68	MALE	Stage I	T2	M0	N0	Sigmoid Colon	NO	NO	NO		NO
TCGA-AA-3532-01A-01R-0821-07	-1.72623	low	2.41644	0	63	MALE	Stage II	T3	M0	N0	Sigmoid Colon	NO	NO			NO
TCGA-AA-3527-01A-01R-0821-07	-1.76704	low	0	0	90	FEMALE	Stage II	T3	M0	N0	Cecum	YES	NO			NO
TCGA-AA-3526-01A-02R-A32Z-07	-1.52293	low	1.58904	0	57	MALE	Stage I	T2	M0	N0	Sigmoid Colon	YES	NO	NO		NO
TCGA-AA-3520-01A-01R-0821-07	-2.30304	low	2.00274	0	86	FEMALE	Stage II	T3	M0	N0	Ascending Colon	YES	NO			NO
TCGA-AA-3518-01A-02R-0826-07	-1.41169	low	0.0849315	0	81	FEMALE	Stage II	T3	M0	N0	Cecum	YES	NO			NO
TCGA-AA-3510-01A-01R-1410-07	-2.00073	low	5.33151	0	70	MALE	Stage II	T3	M0	N0	Transverse Colon	YES	NO	NO		NO
TCGA-AA-3506-01A-01R-1410-07	-1.33247	low	4.83562	0	77	MALE	Stage I	T2	M0	N0	Hepatic Flexure
TCGA-AA-3496-01A-21R-1839-07	-1.22596	low	0.0849315	0	83	FEMALE	Stage II	T3	M0	N0	Ascending Colon	NO
TCGA-AA-3494-01A-01R-1410-07	-1.59567	low	0.0849315	0	55	MALE	Stage IV	T3	M1	N0	Sigmoid Colon	NO
TCGA-A6-A5ZU-01A-11R-A28H-07	-1.33247	low	0.80274	0	59	MALE	Stage III	T3	M0	N1	Transverse Colon	NO	YES	NO		NO
TCGA-A6-A56B-01A-31R-A28H-07	-1.62658	low	4.68767	1	57	MALE	Stage III	T3	M0	N1	Sigmoid Colon	NO	YES	YES		NO
TCGA-A6-A566-01A-11R-A28H-07	-0.656015	low	2.07671	1	55	FEMALE	Stage III	T4	M0	N1	Descending Colon	NO	YES	YES
TCGA-A6-6782-01A-11R-1839-07	-1.24625	low	0.517808	0	82	MALE	Stage II	T4a	MX	N0		NO	NO	NO	YES
TCGA-A6-6781-01B-06R-A277-07	-0.19278	low	0.80274	0	43	MALE	Stage III	T4b	MX	N1b			YES	NO		NO
TCGA-A6-6780-01B-04R-A277-07	-1.18301	low	0.969863	0	74	MALE	Stage II	T3	MX	N0		YES	NO	NO		NO
TCGA-A6-6654-01A-21R-1839-07	-1.58921	low	1.09315	0	65	FEMALE	Stage III	T3	M0	N1	Descending Colon	YES	YES	NO		NO
TCGA-A6-6653-01A-11R-1774-07	-2.52183	low	0.772603	0	82	MALE	Stage I	T2	M0	N0	Ascending Colon	YES	NO			NO
TCGA-A6-6651-01A-21R-1839-07	-1.41169	low	0.709589	0	55	FEMALE	Stage III	T3	MX	N1b	Transverse Colon	YES	YES	NO		NO
TCGA-A6-6649-01A-11R-1774-07	-1.03016	low	0.89863	0	66	MALE	Stage III	T3	M0	N1b		YES	YES	NO	YES	YES
TCGA-A6-6142-01A-11R-1774-07	-1.01039	low	1.00822	0	56	FEMALE	Stage IV	T3	M1a	N1a	Sigmoid Colon		YES	YES		YES
TCGA-A6-6141-01A-11R-1774-07	-0.6312	low	0.69863	0	31	MALE	Stage II	T3	M0	N0	Cecum	YES	NO			NO
TCGA-A6-6138-01A-11R-1774-07	-1.27957	low	0.767123	0	61	MALE	Stage I	T2	M0	N0	Cecum	NO	NO	NO		NO
TCGA-A6-5664-01A-21R-1839-07	-1.32849	low	0.991781	0	80	MALE	Stage III	T4a	MX	N2a	Cecum	YES	YES	YES		YES
TCGA-A6-5660-01A-01R-1653-07	-1.34244	low	0.936986	0	73	MALE	Stage III	T3	M0	N2b	Cecum	NO	YES	NO		YES
TCGA-A6-5659-01A-01R-1653-07	-1.34244	low	0.783562	0	82	MALE	Stage I	T2	M0	N0	Cecum	NO	NO	NO		NO
TCGA-A6-5656-01A-21R-1839-07	-1.34244	low	1.26575	0	74	MALE	Stage I	T2	M0	N0	Sigmoid Colon	YES	NO	NO		NO
TCGA-A6-4107-01A-02R-1410-07	-1.44906	low	0.632877	0	57	FEMALE	Stage III	T3	M0	N1b	Ascending Colon	NO	YES	NO		NO
TCGA-A6-3810-01A-01R-1022-07	-1.95902	low	0.676712	0	62	MALE	Stage II	T3	M0	N0	Sigmoid Colon	YES	NO	NO		NO
TCGA-A6-3809-01A-01R-1022-07	-1.28101	low	0.860274	0	71	FEMALE	Stage II	T4	M0	N0	Transverse Colon	NO	NO	NO		NO
TCGA-A6-3808-01A-01R-1022-07	-1.8803	low	0.764384	0	73	MALE	Stage II	T3	M0	N0	Cecum	YES	NO	NO		NO
TCGA-A6-2686-01A-01R-A32Z-07	-1.76704	low	1.33699	0	81	FEMALE	Stage II	T3	M0	N0	Cecum	NO	NO	NO		NO
TCGA-A6-2685-01A-01R-1410-07	-2.00552	low	1.27123	0	48	FEMALE	Stage II	T3	M0	N0	Sigmoid Colon		NO	YES		NO
TCGA-A6-2684-01A-01R-1410-07	-1.62658	low	1.06027	0	75	FEMALE	Stage I	T2	M0	N0	Cecum	YES	NO	YES		NO
TCGA-A6-2681-01A-01R-1410-07	-2.48056	low	1.51233	0	73	FEMALE	Stage II	T3	M0	N0	Cecum	NO	NO	YES		NO
TCGA-A6-2678-01A-01R-0821-07	-1.70579	low	1.19726	0	43	FEMALE	Stage III	T3	M0	N1	Transverse Colon	NO	YES	NO		NO
TCGA-A6-2676-01A-01R-0826-07	-0.0743608	low	1.22466	0	75	FEMALE	Stage II	T4	M0	N0	Cecum	NO	NO	NO		NO
TCGA-A6-2675-01A-02R-1723-07	-0.656015	low	2.31781	0	78	MALE	Stage II	T3	MX	N0	Sigmoid Colon	NO	NO	NO		NO
TCGA-A6-2674-01A-02R-A278-07	-1.0671	low	1.43288	0	71	MALE	Stage IV	T3	M1	N2	Sigmoid Colon	NO	NO	YES		YES
TCGA-A6-2672-01A-01R-0826-07	-0.43313	low	1.37808	0	82	FEMALE	Stage III	T3	M0	N1		YES	YES	NO		YES
TCGA-A6-2671-01A-01R-1410-07	-1.75502	low	1.77534	0	85	MALE	Stage IV	T3	M1	N2	Sigmoid Colon	YES	YES	YES		YES
TCGA-NH-A5IV-01A-42R-A37K-07	0.314233	high	0	0	90	FEMALE	Stage II	T3	MX	N0	Transverse Colon	YES	NO		NO	NO
TCGA-G4-6299-01A-11R-1774-07	0.23502	high	6.2137	0	69	MALE	Stage III	T3	M0	N2	Descending Colon	NO	YES	NO	NO	YES
TCGA-F4-6570-01A-11R-1774-07	0.0466997	high	0.515068	1	78	FEMALE	Stage II	T3	M0	N0	Transverse Colon		NO	NO	NO	NO
TCGA-D5-6928-01A-11R-1928-07	0.598371	high	0.969863	0	80	MALE	Stage II	T3	M0	N0	Ascending Colon	NO	NO	NO	NO	NO
TCGA-D5-6927-01A-21R-1928-07	1.02067	high	0.786301	0	34	MALE	Stage II	T3	M0	N0	Transverse Colon	NO	NO		NO	NO
TCGA-CK-5916-01A-11R-1653-07	0.22278	high	1.76164	1	71	FEMALE	Stage I	T1	M0	N0	Cecum	YES	YES	YES	NO	NO
TCGA-CA-6718-01A-11R-1839-07	0.423414	high	0.838356	1	46	MALE	Stage II	T3	M0	N0	Ascending Colon			YES
TCGA-AZ-4616-01A-21R-1839-07	0.23502	high	0.427397	1	82	FEMALE	Stage IV	T3	M1	N2	Cecum		YES	NO	YES	YES
TCGA-AZ-4615-01A-01R-1410-07	0.0192531	high	2.74521	0	84	MALE	Stage III	T3	M0	N1			YES	NO	NO	YES
TCGA-AZ-4323-01A-21R-1839-07	0.037056	high	0.117808	1	37	MALE	Stage IV	T4	M1	N2	Cecum			NO		YES
TCGA-AM-5821-01A-01R-1653-07	1.55669	high	0.0767123	0	68	FEMALE	Stage II	T3	M0	N0	Sigmoid Colon	YES	NO		NO	NO
TCGA-AA-A02R-01A-01R-A00A-07	0.0452579	high	1.83562	1	84	FEMALE	Stage II	T3	M0	N0	Cecum	NO	YES			YES
TCGA-AA-A022-01A-21R-A16W-07	1.55669	high	0	0	88	FEMALE	Stage II	T4	M0	N0	Cecum	NO	YES			YES
TCGA-AA-A00R-01A-01R-A002-07	0.420849	high	0.0821918	0	64	FEMALE	Stage I	T2	M0	N0	Cecum	YES	NO			NO
TCGA-AA-A00D-01A-01R-A002-07	0.22278	high	1.58356	0	70	MALE	Stage I	T2	M0	N0	Ascending Colon	YES	NO	NO		NO
TCGA-AA-3852-01A-01R-0905-07	0.933828	high	0	1	88	MALE	Stage II	T3	M0	N0	Transverse Colon	YES	YES			YES
TCGA-AA-3845-01A-01R-1022-07	0.334572	high	0	1	86	FEMALE	Stage II	T3	M0	N0	Ascending Colon	NO	YES
TCGA-AA-3811-01A-01R-1022-07	0.777346	high	0.838356	1	84	FEMALE	Stage III	T3	M0	N2	Hepatic Flexure	NO	YES			YES
TCGA-AA-3552-01A-01R-0821-07	0.22278	high	1.08493	1	85	MALE	Stage III	T3	M0	N2	Cecum	NO	YES	YES		NO
TCGA-AA-3543-01A-01R-0826-07	1.55669	high	0.0821918	0	84	MALE	Stage I	T2	M0	N0	Cecum	YES	NO			NO
TCGA-AA-3542-01A-02R-1873-07	0.272961	high	1.08219	0	69	MALE	Stage III	T3	M0	N2	Sigmoid Colon	YES	YES	NO		NO
TCGA-AA-3516-01A-02R-0826-07	0.85279	high	1.08493	1	74	FEMALE	Stage III	T3	M0	N2	Ascending Colon	YES	NO			NO
TCGA-AA-3502-01A-01R-1410-07	0.22278	high	2.91781	0	73	MALE	Stage I	T2	M0	N0	Transverse Colon	YES
TCGA-A6-A565-01A-31R-A28H-07	0.400407	high	1.35342	1	34	FEMALE	Stage III	T3	MX	N2	Transverse Colon	NO	YES	YES		YES
TCGA-A6-4105-01A-02R-1774-07	0.537328	high	1.21096	1	79	MALE	Stage II	T3	M0	N0	Ascending Colon	NO	NO	YES		NO
TCGA-5M-AAT6-01A-11R-A41B-07	0.23502	high	0.794521	1	40	FEMALE	Stage IV	T4a	M1a	N2b	Transverse Colon	NO	YES	YES	YES	YES
